# Supplementary material for: Cavitand-Mediated Photodimerization of Chalcones: The Effect of Supramolecular Influences and Temperature on Reaction Selectivity
Source: Molecules. 2026 Mar 15;31(6):983. doi: 10.3390/molecules31060983 (PMC13028674; doi:10.3390/molecules31060983)
Supplement: Supplementary file 1 [file molecules-31-00983-s001.zip]

Archive with 1 entries (1 files):
- molecules-4145277-supplementary.pdf
